# Supplementary material for: Uncovering the Secrets of Prostate Cancer’s Radiotherapy Resistance: Advances in Mechanism Research
Source: Biomedicines. 2023 Jun 3;11(6):1628. doi: 10.3390/biomedicines11061628 (PMC10296152; doi:10.3390/biomedicines11061628)
Supplement: Supplementary file 1 [file biomedicines-11-01628-s001.zip]

Archive with 1 entries (1 files):
- biomedicines-2376072-supplementary.pdf
